# Supplementary material for: Challenges for the Self-Assembly of Poly(Ethylene Glycol)–Poly(Lactic Acid) (PEG-PLA) into Polymersomes: Beyond the Theoretical Paradigms
Source: Nanomaterials (Basel). 2018 May 26;8(6):373. doi: 10.3390/nano8060373 (PMC6027356; doi:10.3390/nano8060373)
Supplement: Supplementary file 1 [file nanomaterials-08-00373-s001.zip]

Archive with 1 entries (1 files):
- nanomaterials-298336-SI.pdf
